# Supplementary material for: Synthesis of 6-Alkynylated Purine-Containing DNA via On-Column Sonogashira Coupling and Investigation of Their Base-Pairing Properties
Source: Molecules. 2023 Feb 13;28(4):1766. doi: 10.3390/molecules28041766 (PMC9965804; doi:10.3390/molecules28041766)
Supplement: Supplementary file 1 [file molecules-28-01766-s001.zip]

Archive with 1 entries (1 files):
- molecules-2206301-supplementary.pdf
